# Supplementary material for: A Potential Functional Food-Based Neuroprotective Strategy Using Mulberry Leaf Extract and Trolox Against H2O2-Induced Oxidative Stress in SH-SY5Y Cells
Source: Foods. 2026 Jun 2;15(11):1974. doi: 10.3390/foods15111974 (PMC13256257; doi:10.3390/foods15111974)
Supplement: Supplementary file 1 [file foods-15-01974-s001.zip]

Archive with 1 entries (1 files):
- foods-4337352-supplementary.pdf
